# Supplementary material for: Antioxidants in Animal Nutrition: UHPLC-ESI-QqTOF Analysis and Effects on In Vitro Rumen Fermentation of Oak Leaf Extracts
Source: Antioxidants (Basel). 2022 Nov 29;11(12):2366. doi: 10.3390/antiox11122366 (PMC9774136; doi:10.3390/antiox11122366)
Supplement: Supplementary file 1 [file antioxidants-11-02366-s001.zip]

Archive with 1 entries (1 files):
- antioxidants-2060299-supplementary.pdf
